# Supplementary material for: Marsupenaeus japonicus HSP90’s Function Under Low Temperature Stress
Source: Biology (Basel). 2025 Aug 1;14(8):966. doi: 10.3390/biology14080966 (PMC12383600; doi:10.3390/biology14080966)
Supplement: Supplementary file 1 [file biology-14-00966-s001.zip]

Archive with 2 entries (2 files):
- Supplementary Figures-revised-2nd.pdf
- Supplementary Tables-revised-2nd.pdf
